# Supplementary material for: Predictive and Prognostic Value of Oncogene Mutations and Microsatellite Instability in Locally-Advanced Rectal Cancer Treated with Neoadjuvant Radiation-Based Therapy: A Systematic Review and Meta-Analysis
Source: Cancers (Basel). 2023 Feb 25;15(5):1469. doi: 10.3390/cancers15051469 (PMC10001009; doi:10.3390/cancers15051469)
Supplement: Supplementary file 1 [file cancers-15-01469-s001.zip]

Archive with 1 entries (1 files):
- cancers-2113591-supplementary.pdf
